# Supplementary material for: In Vitro Inhibition of NFAT5-Mediated Induction of CCL2 in Hyperosmotic Conditions by Cyclosporine and Dexamethasone on Human HeLa-Modified Conjunctiva-Derived Cells
Source: PLoS One. 2016 Aug 3;11(8):e0159983. doi: 10.1371/journal.pone.0159983 (PMC4972436; doi:10.1371/journal.pone.0159983)
Supplement: S1 Table — (XLSX) [file pone.0159983.s001.xlsx]

## Sheet: Figure 2
A	Cellular viability- 24h (CellTiterBlue) (%)
	Medium	HO
	340	400	450	500	550	600
	100	99.7996	96.996	85.6049	71.4339	54.8017
	103	102.449	98.4626	85.9154	74.1465	56.8516
	97	96.8251	93.6602	80.8321	68.9829	44.5488
	100	104.657	101.57	90.4635	76.8719	40.3265
	100	109.791	103.047	94.3683	77.202	40.9669
	100	101.13	96.0054	84.1988	71.0247	37.1683
B	CCL2 secretion - 24h (ELISA) (pg/mL)
	Medium	HO
	340	400	450	500	550	600
	0.182143	12.6993	31.3143	216.071	273.579	197.218
	0	6.36585	22.4227	143.107	126.884	93.8876
	8.62166	43.8514	84.866	347.711	260.781	152.325
C	CCL2 gene expression - 4h (RT-qPCR) (relative expression)
	Medium	HO
	340	400	450	500	550	600
	0.958849	3.81379	10.2228	13.1544	7.20513	3.49932
	0.866112	5.4616	9.25976	11.1122	5.8457	2.7256
	0.99566	2.59615	18.3089	21.6647	13.3839	3.12526
	0.946533			10.7635
	1.09709			7.10865
	1.16463			16.6284
D	NFAT5 gene expression - 4h (RT-qPCR) (relative expression)
	Medium	HO
	340	400	450	500	550	600
	0.70344	1.02289	2.13317	2.94415	1.5756	0.913736
	1.48952	2.14682	3.65495	3.8592	2.869	0.890539
	0.929515	1.69073	2.36961	2.56365	1.75157	0.896577
	0.880046			2.94415
	1.22247			3.8592
	0.95439			2.56365
