# Supplementary material for: In Vitro Inhibition of NFAT5-Mediated Induction of CCL2 in Hyperosmotic Conditions by Cyclosporine and Dexamethasone on Human HeLa-Modified Conjunctiva-Derived Cells
Source: PLoS One. 2016 Aug 3;11(8):e0159983. doi: 10.1371/journal.pone.0159983 (PMC4972436; doi:10.1371/journal.pone.0159983)
Supplement: S2 Table — (XLSX) [file pone.0159983.s002.xlsx]

## Sheet: Figure 3
A	Cellular viability (CellTiterBlue) (%)
	Time	340 mOsM (Medium)							500 mOsM (HO)
	1/2	97	98	99	100				102.41	94.2092	93.9292	97.131
	1	97	98	99	100				106.436	92.9074	92.5655	95.7607
	2	97	98	99	100				96.4895	93.4562	92.5218	97.5991
	4	97	98	99	100				108.462	109.852	89.287	89.1967
	6	97	98	99	100				100.552	85.5738	87.0498	90.7711
	9	97	98	99	100				96.0648	84.4488	86.0242	86.7744
	12	97	98	99	100				90.9322	95.0537	85.0091	81.0792
	18	97	98	100	100				89.1222	93.851	85.9365	86.3259
	24	97	98	101	102	103	100	100	89.5767	93.416	86.4609	85.0813	85.8321	86.1162	84.2871
B	CCL2 secretion (ELISA) (pg/mL)
	Time	340 mOsM (Medium)							500 mOsM (HO)
	1/2	0	0	0	0				0	0	0.230272	0
	1	0	0	0	0				0	0	0	0
	2	0.029548	0	1.29476	0				0	0	0.91122	0.0389603
	4	0	0	2.25518	0				0.191537	0	3.21789	1.27344
	6	0	0	3.58218	0				1.80174	0.50105	20.351	21.9196
	9	0	0	3.94679	0				54.7473	56.5224	45.0591	51.0018
	12	0	0	7.00536	3.51125				72.7971	78.8087	118.966	120.154
	18	0	0	11.7468	3.60458				125.023	233.231	145.879	213.165
	24			13.8528		0.182143	0	8.62166			198.359	245.15	216.071	143.107	347.711
C	CCL2 gene expression (RT-qPCR) (relative expression)
	Time	340 mOsM (Medium)						500 mOsM (HO)
	1/2	0.699728	1.12655	1.26858				0.363447	0.793422	1.22545
	1	0.586783	1.25998	1.35257				0.915988	1.64325	2.36493
	2	0.526431	1.18757	1.59955				2.26524	2.83062	6.27109
	4	0.631735	1.03551	1.09927	0.905033	1.32905		7.18377	6.70967	15.6951	12.4161	28.9189
	6	0.749664	1.1476	1.16237				29.5896	26.3662	40.3506
	24	0.833348	0.836271	1.24125	0.963824	0.840425	1.42715	60.3923	41.0665	69.1852	52.8467	53.9366	70.134
D	NFAT5 gene expression (RT-qPCR) (relative expression)
	Time	340 mOsM (Medium)						500 mOsM (HO)
	1/2	1.12724	0.970634	0.913958				1.43893	1.01233	0.737595
	1	0.993574	1.01308	0.993471				0.868863	0.961233	1.03861
	2	0.88589	1.0707	1.05427				1.07333	1.48036	1.83433
	4	0.880046	1.22247	0.95439	0.70344	1.48952	0.929515	2.72688	3.2595	3.32361	2.94415	3.8592	2.56365
	6	0.897147	1.18519	0.940478				2.68816	2.47412	2.09169
	24	0.866647	1.09041	1.0582				1.94614	2.08337	1.86286
