# Supplementary material for: In Vitro Inhibition of NFAT5-Mediated Induction of CCL2 in Hyperosmotic Conditions by Cyclosporine and Dexamethasone on Human HeLa-Modified Conjunctiva-Derived Cells
Source: PLoS One. 2016 Aug 3;11(8):e0159983. doi: 10.1371/journal.pone.0159983 (PMC4972436; doi:10.1371/journal.pone.0159983)
Supplement: S3 Table — (XLSX) [file pone.0159983.s003.xlsx]

## Sheet: Figure 4
A	Cellular viability (CellTiterBlue) (%)
		340 mOsM (Medium)				500 mOsM (HO)
	Control siRNA	102	101	99	98	81.2728	81.4206	75.1831	79.5966
	NFAT5 siRNA	93.6166	94.6841	91.9712	93.8395	67.7691	66.9449	61.5638	59.8444
B	CCL2 secretion - 24h (ELISA) (pg/mL)
		340 mOsM (Medium)			500 mOsM (HO)
	Control siRNA	20.8284	42.3195	46.7731	302.397	383.894	381.637
	NFAT5 siRNA	8.13382	15.3274	25.371	16.7577	36.1477	42.4073
C	CCL2 gene expression - 4h (RT-qPCR) (relative expression)
		340 mOsM (Medium)			500 mOsM (HO)
	Control siRNA	0.738848	0.954952	1.41731	11.1928	10.834	20.6597
	NFAT5 siRNA	0.242482	0.494811	0.623971	0.123527	0.693107	0.284875
D	NFAT5 gene expression - 4h (RT-qPCR) (relative expression)
		340 mOsM (Medium)			500 mOsM (HO)
	Control siRNA	0.882917	0.904317	1.25245	2.08703	2.14206	1.77338
	NFAT5 siRNA	0.214233	0.271787	0.434145	0.568625	0.696502	0.736496
