# Supplementary material for: In Vitro Inhibition of NFAT5-Mediated Induction of CCL2 in Hyperosmotic Conditions by Cyclosporine and Dexamethasone on Human HeLa-Modified Conjunctiva-Derived Cells
Source: PLoS One. 2016 Aug 3;11(8):e0159983. doi: 10.1371/journal.pone.0159983 (PMC4972436; doi:10.1371/journal.pone.0159983)
Supplement: S4 Table — (XLSX) [file pone.0159983.s004.xlsx]

## Sheet: Figure 5
A	CCL2 secretion - 24h (ELISA) (pg/mL)
	340mOsM (Medium)																		500mOsM (HO)
	DMSO 0,1%	15.1489	18.8315	17.0866	21.3895	14.4233	13.379	15.1783	8.5953	11.0877	5.98839	4.99429	17.4463	12.8301	15.2047	12.5617	19.7427	8.57953	263.89	291.049	289.359	235.032	275.229	222.796	276.616	235.455	251.494	228.128	228.197	247.421	222.58	233.244	280	344.972	237.538
	SB203580	9.90347	9.36715	12.0642					5.82842	5.52384			4.97626						163.458	161.332	156.797					139.785	129.318			220.685
	SP600125	2.87423	0.155683	6.13499					1.46567	1.83085									88.644	82.0068	87.8491					60.4267	85.5502			128.478
	U0126	9.9589	12.6325	14.1224								5.99456							205.903	240.215	232.454								221.899				291.339
	PDTC															8.016	10.602	7.14729															40.6055	144.374	203.592
B	CCL2 gene expression - 4h (RT-qPCR) (relative expression)
	340mOsM (Medium)							500mOsM (HO)
	DMSO 0,1%	0.640687	1.35966	1.55013	0.695702	1.16764	0.911644	13.7856	12.7603	14.0329	14.9507		23.2239
	SB203580	0.734962	1.10741	1.18377				8.61166	7.31847	6.12026
	SP600125	0.542104	0.788778	0.836589				11.6051	11.401	11.005
	U0126	0.600336	1.03171	1.10094				16.2751	17.8908	15.6799
	PDTC				0.322684	0.326463	0.85266				2.3072	6.47079	1.76442
C	NFAT5 gene expression - 4h (RT-qPCR) (relative expression)
	340mOsM (Medium)							500mOsM (HO)
	DMSO 0,1%	0.977679	1.00422	0.880005	0.99646	1.12458	1.03285	2.93149	3.58577	2.69276	3.10423	2.95075	2.69117
	SB203580	0.799452	0.901303	1.02725				2.63661	2.18054	1.58291
	SP600125	0.951538	1.08721	1.00047				2.49361	2.51818	2.40091
	U0126	1.08853	0.896256	0.920975				2.15313	2.70792	2.42819
	PDTC				1.87597	2.32243	1.36868				1.89531	2.42979	0.821586
