# Supplementary material for: In Vitro Inhibition of NFAT5-Mediated Induction of CCL2 in Hyperosmotic Conditions by Cyclosporine and Dexamethasone on Human HeLa-Modified Conjunctiva-Derived Cells
Source: PLoS One. 2016 Aug 3;11(8):e0159983. doi: 10.1371/journal.pone.0159983 (PMC4972436; doi:10.1371/journal.pone.0159983)
Supplement: S5 Table — (XLSX) [file pone.0159983.s005.xlsx]

## Sheet: Figure 6
A	CCL2 secretion - 24h (ELISA) (pg/mL)
		340mOsM (Medium)															500mOsM (HO)
	DMSO 0,1%	15.1489	18.8315	17.0866	21.3895	14.4233	13.379	15.1783	8.5953	11.0877	5.98839	4.99429	17.4463	12.8301	15.2047	11.2158	263.89	291.049	289.359	235.032	275.229	222.796	276.616	235.455	251.494	228.128	228.197	247.421	222.58	233.244	250
	CsA 0,1µg/mL	11.8668	11.0747	13.917													221.706	251.821	260.84
	CsA 1µg/mL	11.9039	11.8641	12.1482													191.415	206.096	180.767
	CsA 10µg/mL	10.0328	12.0397	12.1122					8.2407	5.30572			22.8188				140.752	147.258	129.026					140.35	161.876
	Dex 10-10M						11.9889	10.3375			5.67775											206.678	264.943			189.182
	Dex 10-8M	6.44598	5.79019	7.75851					3.56594	5.0877			2.55028				149.996	151.299	132.418					118.63	128.084			191.934
	Dex 10-6M	6.40937	5.9425	5.67794													112.222	116.058	114.523
	Dox 10µg/mL				20.3094	13.777	18.4934													245.638	232.956	224.723
	CsA 10µg/mL + Dex 10-8M								3.11649	3.49233			0											84.0248	98.5276			138.759
B	CCL2 gene expression - 4h (RT-qPCR) (relative expression)
		340mOsM (Medium)			500mOsM (HO)
	DMSO 0,1%	0.579648	1.23012	1.40245	12.4723	11.5446	12.696
	CsA 1µg/mL	0.552578	1.18493	1.22107	10.791	8.76923	10.3528
	CsA 10µg/mL	0.544215	0.865497	1.04522	7.91067	8.74495	9.08162
	Dex 10-8M	0.248833	0.390136	0.558624	5.97753	6.60931	7.63247
	Dex 10-6M	0.174283	0.317164	0.377972	4.46791	5.9418	6.71878
	Dox 10µg/mL	0.60351	1.00751	1.1352	15.3227	15.9253	15.4069
	CsA 10µg/mL + Dex 10-8M	0.173698	0.414487	0.38179	5.16834	6.96223	7.4547
C	NFAT5 gene expression - 4h (RT-qPCR) (relative expression)
		340mOsM (Medium)			500mOsM (HO)
	DMSO 0,1%	1.0265	1.05437	0.923948	3.07787	3.76483	2.82722
	CsA 1µg/mL	0.805347	0.954015	0.798787	2.29379	2.19365	2.94167
	CsA 10µg/mL	0.879365	0.990469	0.888063	2.34183	2.48317	2.59284
	Dex 10-8M	0.646639	0.615117	0.924973	1.84559	2.26331	2.41937
	Dex 10-6M	0.505027	0.670186	0.619933	1.68668	2.38913	1.95441
	Dox 10µg/mL	0.65134	1.08199	0.93173	2.64677	3.25291	2.5686
	CsA 10µg/mL + Dex 10-8M	0.641972	0.842842	0.743747	1.55072	2.16803	2.37065
